# Supplementary material for: Control of Magnetic Properties of NiMn2O4 by a Microwave Magnetic Field under Air
Source: Materials (Basel). 2016 Mar 4;9(3):169. doi: 10.3390/ma9030169 (PMC5456704; doi:10.3390/ma9030169)
Supplement: Supplementary file 1 [file materials-09-00169-s001.zip]

Archive with 2 entries (2 files):
- materials-114539-Supplementary material 2.pdf
- materials-114539-Supplementary material 1.pdf
